# Supplementary material for: The Effect of Cognitive Training After Heart Valve Surgery: A Systematic Review
Source: J Clin Med. 2026 Jan 4;15(1):370. doi: 10.3390/jcm15010370 (PMC12786547; doi:10.3390/jcm15010370)
Supplement: Supplementary file 1 [file jcm-15-00370-s001.zip]

Archive with 1 entries (1 files):
- jcm-4063202-supplementary.pdf
